# Supplementary material for: The impact of biologic agents on cardiovascular risk factors in patients with rheumatoid arthritis: A meta analysis
Source: PLoS One. 2024 Aug 29;19(8):e0306513. doi: 10.1371/journal.pone.0306513 (PMC11361434; doi:10.1371/journal.pone.0306513)
Supplement: S1 Table — (XLSX) [file pone.0306513.s002.xlsx]

## Sheet: Sheet1
		S2 Table Study characteristics assessing the quality of the included studies.
		Number	Author/year	Random sequence generation (selection bias)	Allocation concealment (selection bias)	Blinding of participants and personnel (performance bias)	Blinding of outcome assessment (detection bias)	Incomplete outcome data (attrition bias)	Selective reporting (reporting bias)	Other bias
		1	Mašić/2021	yes	yes	unclear	yes	yes	yes	yes
		2	Mäki-Petäjä/2006	yes	yes	yes	yes	yes	yes	yes
		3	Wong/2008	yes	yes	yes	yes	yes	yes	unclear
		4	Papamichail /2022	No	No	No	No	No	No	unclear
		5	Novikova/2016	yes	unclear	unclear	yes	yes	yes	yes
		6	O'Neill/2017	yes	unclear	unclear	yes	yes	yes	yes
		7	Tam/2012	yes	unclear	unclear	yes	yes	yes	yes
		8	Hsue/2014	yes	yes	yes	yes	yes	yes	yes
		9	McInnes/2015	yes	yes	yes	yes	yes	yes	unclear
		10	Ferrante/2009	yes	yes	yes	yes	yes	yes	unclear
		11	Cardillo/2006	yes	unclear	unclear	yes	yes	yes	yes
		12	Angel/2012	yes	yes	yes	yes	yes	yes	yes
